# Supplementary material for: Prediction of SARS-CoV-2 Omicron Variant Immunogenicity, Immune Escape and Pathogenicity, through the Analysis of Spike Protein-Specific Core Unique Peptides
Source: Vaccines (Basel). 2022 Feb 24;10(3):357. doi: 10.3390/vaccines10030357 (PMC8955659; doi:10.3390/vaccines10030357)
Supplement: Supplementary file 1 [file vaccines-10-00357-s001.zip]

Archive with 1 entries (1 files):
- vaccines-1586875-supplementary.pdf
